# Supplementary material for: Efficacy of Retreatment with Oxaliplatin-Based Regimens in Metastatic Colorectal Cancer Patients: The RETROX-CRC Retrospective Study
Source: Cancers (Basel). 2022 Feb 25;14(5):1197. doi: 10.3390/cancers14051197 (PMC8909235; doi:10.3390/cancers14051197)
Supplement: Supplementary file 1 [file cancers-14-01197-s001.zip]

Archive with 1 entries (1 files):
- cancers-1554466-supplementary.pdf
